# Supplementary material for: ﻿Reinstatement of Cyclocarya serrata (Juglandaceae) based on ploidy, morphology, niche and phylogenetics
Source: PhytoKeys. 2025 Sep 1;262:45–71. doi: 10.3897/phytokeys.262.155490 (PMC12418027; doi:10.3897/phytokeys.262.155490)
Supplement: XML Treatment for Cyclocarya paliurus [file phytokeys.262.155490-treatment1.xml]

<!DOCTYPE tp:taxon-treatment
  PUBLIC "-//TaxonX//DTD Taxonomic Treatment Publishing DTD v0 20100105//EN" "tax-treatment-NSO.dtd">
<tp:taxon-treatment xmlns:tp="http://www.plazi.org/taxpub"><tp:treatment-meta><kwd-group><label>Taxon classification</label><kwd>
              <named-content content-type="kingdom">Plantae</named-content>
            </kwd><kwd>
              <named-content content-type="order">Fagales</named-content>
            </kwd><kwd>
              <named-content content-type="family">Juglandaceae</named-content>
            </kwd></kwd-group><mixed-citation publication-type="journal"><person-group><name><surname>Song</surname><given-names>Yan-Feng</given-names></name><name><surname>Liu</surname><given-names>Quan-Ru</given-names></name><name><surname>Yu</surname><given-names>Rui-Min</given-names></name><name><surname>Zhang</surname><given-names>Da-Yong</given-names></name><name><surname>Bai</surname><given-names>Wei-Ning</given-names></name></person-group><article-title>﻿Reinstatement of <italic><tp:taxon-name><tp:taxon-name-part taxon-name-part-type="genus" reg="Cyclocarya">Cyclocarya</tp:taxon-name-part> <tp:taxon-name-part taxon-name-part-type="species" reg="serrata">serrata</tp:taxon-name-part></tp:taxon-name></italic> (<tp:taxon-name><tp:taxon-name-part taxon-name-part-type="family">Juglandaceae</tp:taxon-name-part></tp:taxon-name>) based on ploidy, morphology, niche and phylogenetics</article-title><source>PhytoKeys</source><day>01</day><month>09</month><year>2025</year><volume>262</volume><fpage>45</fpage><lpage>71</lpage><pub-id pub-id-type="doi">10.3897/phytokeys.262.155490</pub-id></mixed-citation></tp:treatment-meta><tp:nomenclature><label>﻿</label><tp:taxon-name><object-id xmlns:xlink="http://www.w3.org/1999/xlink" content-type="arpha" xlink:type="simple">DA20B52E-3A7D-54FA-B8CC-C7295C35EC58</object-id>
            <tp:taxon-name-part taxon-name-part-type="genus" reg="Cyclocarya">Cyclocarya</tp:taxon-name-part>
            <tp:taxon-name-part taxon-name-part-type="species" reg="paliurus">paliurus</tp:taxon-name-part>
          </tp:taxon-name><tp:taxon-authority>(Batal.) Iljinsk., Trudy Bot. Inst. Akad. Nauk S.S.S.R., Ser. 1, Fl. Sist. Vyssh. Rast. 10: 115. 1953.</tp:taxon-authority><xref ref-type="fig" rid="F5">Fig. 5A–C</xref><tp:nomenclature-citation-list><tp:nomenclature-citation><tp:taxon-name>
                <tp:taxon-name-part taxon-name-part-type="genus" reg="Pterocarya"/>
                <tp:taxon-name-part taxon-name-part-type="species" reg="paliurus"/>
              </tp:taxon-name><comment>≡ <tp:taxon-name><tp:taxon-name-part taxon-name-part-type="genus" reg="Pterocarya">Pterocarya</tp:taxon-name-part> <tp:taxon-name-part taxon-name-part-type="species" reg="paliurus">paliurus</tp:taxon-name-part></tp:taxon-name> Batalin, Trudy Imp. S.-Peterburgsk. Bot. Sada xiii: 101. 1893. </comment></tp:nomenclature-citation></tp:nomenclature-citation-list></tp:nomenclature><tp:treatment-sec sec-type="material" id="SECID0EE4AG"><title>Type.</title><p>China • Hubei, <italic>D.A. Henry 6598</italic> (holotype E (E00275518 [image!]), designated by W.E. Manning, 15 Jul. 1963) isotype: <abbrev xmlns:xlink="http://www.w3.org/1999/xlink" xlink:title="National Herbarium of Victoria" id="ABBRID0EM4AG" xlink:type="simple">MEL</abbrev> (MEL2423219 [image!]), <abbrev xmlns:xlink="http://www.w3.org/1999/xlink" xlink:title="National Herbarium of Victoria" id="ABBRID0EQ4AG" xlink:type="simple">MEL</abbrev> (MEL2423220 [image!])</p></tp:treatment-sec><tp:treatment-sec sec-type="description" id="SECID0EU4AG"><title>Description.</title><p>Trees to 30 m tall. Leaves 20–25 cm; petiole 2.5–5 cm, tomentose or sometimes glabrescent; rachis tomentose; leaflets 5–9, rarely 11, elliptic-ovate to broadly lanceolate, apical leaflets 7.1–17.1 × 3.3–7.3 cm, l/w ratio 1.7–2.7; lateral leaflets 5.7–16.2 × 2.9–6.1 cm, l/w ratio 1.8–3.2; basal leaflets 2.6–10.1 × 1.3–4.2 cm, l/w ratio 1.7–2.9; abaxially pubescent along midvein and secondary veins, base oblique, broadly cuneate to subrounded, apex obtuse or acute, rarely acuminate, margin serrate; terminal petiolule 1–15 mm. Male flowers 4.5–6 mm in diameter, with an entire bract; bracteoles 2; sepals 2; stamens 30–35, anthers pubescent. Female flowers subtended by a small, entire bract, adnate to bracteoles and virtually submerged in wing complex; bracteoles 2, united and adnate to ovary; sepals 4, adnate to ovary, free at apex; style short; stigmas commissural, 2-lobed, plumose. Fruiting spike 25–30 cm, axis glabrous or pubescent. Nutlets compressed globose, ca. 7 mm; disc wing leathery, orbicular to ovate, 6 cm. 2n = 4x = 64.</p></tp:treatment-sec><tp:treatment-sec sec-type="phenology" id="SECID0EZ4AG"><title>Phenology.</title><p>Flowering mid-Apr. – early May; fruiting Jul. – Sep.</p></tp:treatment-sec><tp:treatment-sec sec-type="distribution" id="SECID0E54AG"><title>Distribution and habitat.</title><p><italic><tp:taxon-name><tp:taxon-name-part taxon-name-part-type="genus" reg="Cyclocarya">C.</tp:taxon-name-part> <tp:taxon-name-part taxon-name-part-type="species" reg="paliurus">paliurus</tp:taxon-name-part></tp:taxon-name></italic> is widely distributed in the subtropical regions of China, predominantly growing in broad-leaved forests below 1200 m. In northwestern Guangxi, it occurs at elevations exceeding 1600 m.</p></tp:treatment-sec><tp:treatment-sec sec-type="material" id="SECID0EP5AG"><title>Additional specimens examined.</title><p><bold>Anhui province</bold> • Chiu Hwa Shan, 520 m alt., 2 Aug 1934, <italic>C.S. Fan &amp; Y.Y. Li 69</italic> (NAS barcode NAS00282854) • 11 Spe 1957, <italic>L.G. Fu 913</italic> (HHBG barcode HZ001354, NAS barcode NAS00282870) • Qinyang Xian, 600 m alt., 15 Sep 1987, <italic>W.T. Wang s.n.</italic> (<abbrev xmlns:xlink="http://www.w3.org/1999/xlink" xlink:title="Chinese National Herbarium" id="ABBRID0E45AG" xlink:type="simple">PE</abbrev> barcode 00820925) • Hwang Shan, 700 m alt., 30 Sep 1933, <italic>M. Chen 1200</italic> (CQNM 0001324, <abbrev xmlns:xlink="http://www.w3.org/1999/xlink" xlink:title="Chinese National Herbarium" id="ABBRID0ED6AG" xlink:type="simple">PE</abbrev> barcode 00820932) • 600 m alt., 17 Oct 1933, <italic>W.C. Cheng</italic> 4052 (<abbrev xmlns:xlink="http://www.w3.org/1999/xlink" xlink:title="Chinese National Herbarium" id="ABBRID0EJ6AG" xlink:type="simple">PE</abbrev> barcode 00820926) • 22 Aug 1935, <italic>T.N. Liou &amp; P.C. Tsoong 2946</italic> (<abbrev xmlns:xlink="http://www.w3.org/1999/xlink" xlink:title="Chinese National Herbarium" id="ABBRID0EP6AG" xlink:type="simple">PE</abbrev> barcode 00820928) • 25 Oct 1951, <italic>East China Workstation 6163</italic> (NAS barcode NAS00282844, <abbrev xmlns:xlink="http://www.w3.org/1999/xlink" xlink:title="Chinese National Herbarium" id="ABBRID0EV6AG" xlink:type="simple">PE</abbrev> barcode 00820934) • 800 m alt., 2 Oct 1955, <italic>M.J. Wang 3601</italic> (NAS barcode NAS00282863, <abbrev xmlns:xlink="http://www.w3.org/1999/xlink" xlink:title="Chinese National Herbarium" id="ABBRID0E26AG" xlink:type="simple">PE</abbrev> barcode 00820922) • Wenquan, 650 m alt., 2 Oct 1955, <italic>M.J. Wang 3676</italic> (NAS barcode NAS00282864, <abbrev xmlns:xlink="http://www.w3.org/1999/xlink" xlink:title="Chinese National Herbarium" id="ABBRID0EBABG" xlink:type="simple">PE</abbrev> barcode 00820923) • 200 m alt., 1 Sep 1957, <italic>L.G. Fu 841</italic> (HHBG barcode HZ001353, NAS barcode NAS00282866) • She Xian, Sanyang, 800 m alt., 13 May 1959, <italic>R.Y. Shan et al. 1623</italic> (NAS barcode NAS00282872) • Yingshan, 13 Jul 1975, <italic>K.J. Guan 75197</italic> (<abbrev xmlns:xlink="http://www.w3.org/1999/xlink" xlink:title="Chinese National Herbarium" id="ABBRID0ELABG" xlink:type="simple">PE</abbrev> barcode 00820931) • Jinzhai, Baimazhai, 950 m alt., 25 May 1986, <italic>K. Yao 9757</italic> (NAS barcode NAS00623146) • Tiantang Zhai, 851 m alt., 26 May 2022, <italic>X.X. Zhu et al. ZXX22471</italic> (KUN barcode 1569870); <bold>Chongqing municipality</bold> • 1000 m alt., 27 Jul 1958, H.F. Zhou 26735 (NAS barcode NAS00282838, <abbrev xmlns:xlink="http://www.w3.org/1999/xlink" xlink:title="Chinese National Herbarium" id="ABBRID0EVABG" xlink:type="simple">PE</abbrev> barcode 00821073) • Fengjie, 800 m alt., 10 Aug 1958, M.Y. Fang 23909 (NAS barcode 0442525, KUN barcode 0442525, <abbrev xmlns:xlink="http://www.w3.org/1999/xlink" xlink:title="Chinese National Herbarium" id="ABBRID0EZABG" xlink:type="simple">PE</abbrev> barcode 00821066) • Nanchuan Xian, 950 m alt., 5 Jul 1957, J.H. Xiong &amp; Z.L. Zhou 91819 (KUN barcode 0442523, <abbrev xmlns:xlink="http://www.w3.org/1999/xlink" xlink:title="Chinese National Herbarium" id="ABBRID0E4ABG" xlink:type="simple">PE</abbrev> barcode 00821070); <bold>Fujian province</bold> • Chongan Xian, 300 m alt., 23 Oct 1980, <italic>Wuyi Expedition 802011</italic> (FJIDC barcode FJIDC003052) • Emei Feng, Taining, 1400 m alt., 16 Jun 1945, <italic>L.K. Liu 725</italic> (<abbrev xmlns:xlink="http://www.w3.org/1999/xlink" xlink:title="Chinese National Herbarium" id="ABBRID0EHBBG" xlink:type="simple">PE</abbrev> barcode 00821104) • Chuan Ao, Jianning, 600 m alt., 3 Aug 1979, <italic>J.R. Chen et al. 60</italic> (<abbrev xmlns:xlink="http://www.w3.org/1999/xlink" xlink:title="Chinese National Herbarium" id="ABBRID0ENBBG" xlink:type="simple">PE</abbrev> barcode 00821105) • Guangze Xian, 750 m alt., 24 Sep 1980, <italic>Wuyi Mountain Expedition 801184</italic> (AU barcode 003911) • Wuyi Shan, Fujian, 1 Sep 1984, <italic>H.Y. Zou 20249</italic> (BJFC barcode BJFC00030313, CSFI barcode CSFI030783); <bold>Guangdong province</bold> • Da Ling Jiao, Ruyuan, 8 Aug 1933, <italic>X.P. Gao 53145</italic> (KUN barcode 0442495, NAS barcode NAS00282833, <abbrev xmlns:xlink="http://www.w3.org/1999/xlink" xlink:title="Chinese National Herbarium" id="ABBRID0EZBBG" xlink:type="simple">PE</abbrev> barcode 00821111) • Yam Na Shan, Mei District, 11 Oct 1966, <italic>W.T. Tsang 21366</italic> (NAS barcode NAS00282829, <abbrev xmlns:xlink="http://www.w3.org/1999/xlink" xlink:title="Chinese National Herbarium" id="ABBRID0E6BBG" xlink:type="simple">PE</abbrev> barcode 00821108); <bold>Guangxi province</bold> • Tein Hung Shan, 3200 ft [975 m alt.], 11 Aug 1928, <italic>R.C. Ching 6812</italic> (<abbrev xmlns:xlink="http://www.w3.org/1999/xlink" xlink:title="Chinese National Herbarium" id="ABBRID0EHCBG" xlink:type="simple">PE</abbrev> barcode 00821114); Lao Shan, Linyun Xian, 13 Jul 1937, <italic>X.Q. Liu 28610</italic> (IBK barcode IBK00155746, NAS barcode NAS00282836, <abbrev xmlns:xlink="http://www.w3.org/1999/xlink" xlink:title="Chinese National Herbarium" id="ABBRID0ENCBG" xlink:type="simple">PE</abbrev> barcode 00821113) • Da Wan Shan, Rongshui Xian, 1100 m alt., 10 May 1989, <italic>Beijing Expedition 892540</italic> (<abbrev xmlns:xlink="http://www.w3.org/1999/xlink" xlink:title="Chinese National Herbarium" id="ABBRID0ETCBG" xlink:type="simple">PE</abbrev> barcode 00821113) • Yuan Bao Shan, 1200 m alt., 12 Jul 1959, <italic>Q.H. Chang 3646</italic> (<abbrev xmlns:xlink="http://www.w3.org/1999/xlink" xlink:title="Chinese National Herbarium" id="ABBRID0EZCBG" xlink:type="simple">PE</abbrev> barcode 00821115) • Leye Xian, 23 May 1977, <italic>D. Fang 3-5817</italic> (GXMI barcode GXMI025397) • Tongle, 1050 m alt., 30 Apr 1989, <italic>Hongshuihe Botanical Expedition 621</italic> (<abbrev xmlns:xlink="http://www.w3.org/1999/xlink" xlink:title="Chinese National Herbarium" id="ABBRID0EBDBG" xlink:type="simple">PE</abbrev> barcode 01984063) • Hu Shan, Longsheng Xian, 802.6 m alt., 28 Aug 2014, <italic>Longshengxian Expedition 450328130909002LY</italic> (GXMG barcode GXMG0129711) • Yuanya Shan, Damiaoshan Xian, 1200 m alt., 12 Jul 1959, <italic>Q.H. Lv 3646</italic> (HITBC barcode 030079, IBK barcode IBK00155747, KUN barcode 0442503, NAS barcode NAS00282835); <bold>Guizhou province</bold> • Shunhua, 559 m alt., 16 Jun 2019, <italic>Q.R. Li 52263120190616605LY</italic> (GZTM barcode GZTM0100017) • Xuefeng Shan, Jiangkou Xian, 500–700 m alt., 4 Sep 1986, <italic>Sino-American Guizhou Botanical Expedition 874</italic> (<abbrev xmlns:xlink="http://www.w3.org/1999/xlink" xlink:title="Chinese National Herbarium" id="ABBRID0EPDBG" xlink:type="simple">PE</abbrev> barcode 00821078) • Shiqian Xian, 100 m alt., 27 Jul 1988, <italic>WulingShan Expedition 1859</italic> (GFS barcode GFS0016465, KUN barcode 0442489, <abbrev xmlns:xlink="http://www.w3.org/1999/xlink" xlink:title="Chinese National Herbarium" id="ABBRID0EVDBG" xlink:type="simple">PE</abbrev> barcode 01352840) • Yinjiang Xian, 1300 m alt., 7 Jul 1988, <italic>WulingShan Expedition 2101</italic> (GFS barcode GFS0005275, KUN barcode 0442492, <abbrev xmlns:xlink="http://www.w3.org/1999/xlink" xlink:title="Chinese National Herbarium" id="ABBRID0E2DBG" xlink:type="simple">PE</abbrev> barcode 01352841) • Taiyang Shan, Congjiang Xian, 900 m alt., 22 Aug 1965, <italic>W. Zhang et al. 5-1801</italic> (KUN barcode 0442488, <abbrev xmlns:xlink="http://www.w3.org/1999/xlink" xlink:title="Chinese National Herbarium" id="ABBRID0EBEBG" xlink:type="simple">PE</abbrev> barcode 00821094) • 1100 m alt., 14 Jul 1981, <italic>D.F. Huang 01073</italic> (TIE barcode 00002981) • Fanjing Shan, 1600 m alt., 16 May 1959, <italic>T.P. Zhu &amp; Z.F. Liu 787</italic> (KUN barcode 0442485, <abbrev xmlns:xlink="http://www.w3.org/1999/xlink" xlink:title="Chinese National Herbarium" id="ABBRID0EJEBG" xlink:type="simple">PE</abbrev> barcode 00821097) • 900 m alt., 8 Apr 1981, <italic>Y.L. Tu 1809</italic> (GNUG barcode GNUG0000248) • Xingren Xian, 1500 m alt., 19 Aug 1960, <italic>Z.S. Zhang &amp; Y.T. Zhang 7897</italic> (NAS barcode NAS00282818, <abbrev xmlns:xlink="http://www.w3.org/1999/xlink" xlink:title="Chinese National Herbarium" id="ABBRID0EREBG" xlink:type="simple">PE</abbrev> barcode 00821085) • Yueliang Shan, Rongjiang Xian, 30 Jul 1959, <italic>Qiannan Expedition 02994</italic> (KUN barcode 0442484, <abbrev xmlns:xlink="http://www.w3.org/1999/xlink" xlink:title="Chinese National Herbarium" id="ABBRID0EXEBG" xlink:type="simple">PE</abbrev> barcode 00821096); <bold>Henan province</bold> • Daniu Shan, Shangcheng Xian, 668 m alt., 31 Jul 2021, <italic>X.Z. Cai et al. CXZ531</italic> (HIB barcode HIB0223316); <bold>Hubei province</bold> • Xingshan Xian, 1200 m alt., 30 Aug 2003, <italic>H.D. Huang &amp; H.W. Shi 4539</italic> (HIB barcode HIB0208585) • Li-Chuan, Mo-Pa-Hsiang, 4 May 1948, <italic>C.T. Hwa 492</italic> (<abbrev xmlns:xlink="http://www.w3.org/1999/xlink" xlink:title="Chinese National Herbarium" id="ABBRID0EFFBG" xlink:type="simple">PE</abbrev> barcode 00821047) • Hsio-Ho, 3400 ft [1133 m alt.], 4 Sep 1948, <italic>W.C. Cheng &amp; C.T. Hwa 863</italic> (<abbrev xmlns:xlink="http://www.w3.org/1999/xlink" xlink:title="Chinese National Herbarium" id="ABBRID0ELFBG" xlink:type="simple">PE</abbrev> barcode 00821046) • Hongqi Xiang, 5 Oct 1957, <italic>G.X. Fu &amp; Z.S. Zhang 1876</italic> (KUN barcode 0442506, NAS barcode NAS00282823, <abbrev xmlns:xlink="http://www.w3.org/1999/xlink" xlink:title="Chinese National Herbarium" id="ABBRID0ERFBG" xlink:type="simple">PE</abbrev> barcode 00821050) • 5 Oct 1959, <italic>M.X. Nie &amp; Q.H. Li 1876</italic> (LBG barcode 00053700) • Huangtu Xiang, Laifeng Xian, 560 m alt., 13 Aug 1958, <italic>H.J. Li 4991</italic> (MO barcode 3507492, <abbrev xmlns:xlink="http://www.w3.org/1999/xlink" xlink:title="Chinese National Herbarium" id="ABBRID0EZFBG" xlink:type="simple">PE</abbrev> barcode 00821054) • Lvcongpo, Badong Xian, 1200 m alt., 10 Aug 2009, <italic>C.M. Zhao et al. EX3038</italic> (<abbrev xmlns:xlink="http://www.w3.org/1999/xlink" xlink:title="Chinese National Herbarium" id="ABBRID0E6FBG" xlink:type="simple">PE</abbrev> barcode 01878087) • Tiantang Zhai, Luotian Xian, 718 m alt., 4 Jul 2022, <italic>X.X. Zhu et al. ZXX22710</italic> (KUN barcode 1566208) • Jiugong Shan, Tongshan Xian, 1146 m alt., 17 Aug 2017, <italic>X.H. Zhan et al. LXP7566</italic> (LBG barcode LBG00136862) • Liushuping Cun, Zhuxi Xian, 1066 m alt., 28 Oct 2017, <italic>S.L. Li GanQL1103</italic> (KUN barcode 1445690); <bold>Hunan province</bold> • Dawei Shan, 1000 m alt., 6 Sep 2016, <italic>H.G. Ye &amp; F.Y. Zeng LXP10-12657</italic> (IBSC barcode 0836509) • 781 m alt., 22 Jun 2017, <italic>K.M. Liu LXP03-07806</italic> (HNNU barcode HNNU00061451) • Yizhang Xian, 800 m alt., 18 Oct 1942, <italic>S.Q. Chen 2614</italic> (IBK barcode IBK00155754, NAS barcode NAS00282824, <abbrev xmlns:xlink="http://www.w3.org/1999/xlink" xlink:title="Chinese National Herbarium" id="ABBRID0ERGBG" xlink:type="simple">PE</abbrev> barcode 00821034) • Erping, 685 m alt., 14 Aug 1984, <italic>Q.Z. Lin 84659</italic> (BJFC barcode 00030311, NWFC barcode NWFC0016652) • Xiaoxi Xiang, Yongshun Xian, 20 Jul 2014, <italic>D.G. Zhang zdg1407200834</italic> (JIU barcode JIU04453) • Lijiachong, Xinning Xian, 1100 m alt., 20 Jul 1996, <italic>Z.C. Luo 1506</italic> (<abbrev xmlns:xlink="http://www.w3.org/1999/xlink" xlink:title="Chinese National Herbarium" id="ABBRID0E2GBG" xlink:type="simple">PE</abbrev> barcode 00821044) • Fangguang Si, Nan yue, 770 m alt., 12 Oct 1981, <italic>Z.Y. Xie 38</italic> (NYA barcode NYA0004569) • Shadi Ping, Sangzhi Xian, 1150 m alt., 5 Jul 1958, <italic>L.H. Liu 9317</italic> (KUN barcode 0442504, NAS barcode NAS00282827, <abbrev xmlns:xlink="http://www.w3.org/1999/xlink" xlink:title="Chinese National Herbarium" id="ABBRID0EDHBG" xlink:type="simple">PE</abbrev> barcode 00821025) • Tongdao Xian, 740 m alt., 19 Oct 1984, <italic>K.W. Liu 33105</italic> (CSFI barcode CSFI030778, NWF barcode CNWFC0016644) • Yun Shan, Wuqing Xian, 1120 m alt., 27 Sep 1963, <italic>L.H. Liu &amp; G.Z. He 16029</italic> (KUN barcode 0442505, <abbrev xmlns:xlink="http://www.w3.org/1999/xlink" xlink:title="Chinese National Herbarium" id="ABBRID0ELHBG" xlink:type="simple">PE</abbrev> barcode 00821028) • Goulou Feng, Hengyang, 550 m alt., 23 Aug 1997, <italic>J.B. Zuo 0944</italic> (A barcode 4502650, MO barcode 2669138) • Nan Yue, 22 Aug 1948, <italic>Y. Liu 00499</italic> (<abbrev xmlns:xlink="http://www.w3.org/1999/xlink" xlink:title="Chinese National Herbarium" id="ABBRID0ETHBG" xlink:type="simple">PE</abbrev> barcode 00821022, SHM barcode SHM0004435) • Suoxiyu, Cili Xian, 550 m alt., 3 Sep 1984, <italic>Xiangxi Expedition 320</italic> (<abbrev xmlns:xlink="http://www.w3.org/1999/xlink" xlink:title="Chinese National Herbarium" id="ABBRID0EZHBG" xlink:type="simple">PE</abbrev> barcode 00821039) • Wukang, Yün-schan, 900 – 1100 m alt., 7 Aug 1917, <italic>H.R.E. Handel-Mazzetti et al</italic>. <italic>11165</italic> (WU barcode 0031431) • Zhupo Cun, Zhijiang Xian, 800 m alt., 18 Oct 1988, <italic>WulingShan Expedition 2325</italic> (<abbrev xmlns:xlink="http://www.w3.org/1999/xlink" xlink:title="Chinese National Herbarium" id="ABBRID0EDIBG" xlink:type="simple">PE</abbrev> barcode 00821038) • Yujiaxi, Dayong Xian, 700 m alt., 8 Jul 1985, <italic>Y.T. Xiao 41123</italic> (CSFI barcode CSFI030768) • Tianzi Shan, Zhangjiajie, 1000 m alt., 8 Jul 1985, <italic>H. Zhou &amp; D.S. Zhou 15091003</italic> (CSFI barcode CSFI035146); <bold>Jiangxi province</bold> • Jiuling Shan, Yifeng County, 600 m alt., 8 Jul 1995, <italic>F. Konta &amp; S.J. Hao CH2257</italic> (SHM barcode SHM0016012) • Wuyi Shan, Qianshan Xian, 900 m alt., 15 Apr 2009, <italic>C.M. Tan 09445</italic> (CCAU barcode ccau0006967, JJF barcode JJF00024086, SZG barcode SZG00004480) • Lichuan Xian, 580 m alt., 18 Sep 2015, <italic>H.P. Tong &amp; Y.Z. Wang Tancm2737</italic> (JJF barcode JJF00024100) • Lu Shan, 12 Oct 1951, <italic>M.J. Wang 1147</italic> (KUN barcode 0442507, LBG barcode 00001462, <abbrev xmlns:xlink="http://www.w3.org/1999/xlink" xlink:title="Chinese National Herbarium" id="ABBRID0EVIBG" xlink:type="simple">PE</abbrev> barcode 00821012) • Huanglong, 1 Jun 1951, Y. Zou 333 (LBG barcode 00001460, <abbrev xmlns:xlink="http://www.w3.org/1999/xlink" xlink:title="Chinese National Herbarium" id="ABBRID0EZIBG" xlink:type="simple">PE</abbrev> barcode 00821011) • Lianhuadong, 27 Sep 1941, <italic>H. Migo</italic> (NAS barcode NAS00282807) • Mumachang, 900 m alt., 1 Jul 1983, <italic>Jin Fang</italic> (BNU barcode 0035041) • Ciping, Suichuan Xian, 900 m alt., 19 May 1977, <italic>J. Xiong 03110</italic> (LBG barcode 00001442, <abbrev xmlns:xlink="http://www.w3.org/1999/xlink" xlink:title="Chinese National Herbarium" id="ABBRID0EDJBG" xlink:type="simple">PE</abbrev> barcode 00821010) • Jingang Shan, 1020 m alt., 26 Nov 1963, <italic>J.S. Yue et al. 5422</italic> (NAS barcode NAS00282810, <abbrev xmlns:xlink="http://www.w3.org/1999/xlink" xlink:title="Chinese National Herbarium" id="ABBRID0EJJBG" xlink:type="simple">PE</abbrev> barcode 00820996) • Luoxi, Wuning Xian, 1300 m alt., 26 Aug 2000, <italic>J.H. Zhang 1091</italic> (JJF barcode JJF00018768, <abbrev xmlns:xlink="http://www.w3.org/1999/xlink" xlink:title="Chinese National Herbarium" id="ABBRID0EPJBG" xlink:type="simple">PE</abbrev> barcode 01569892) • Nanping, Wugong Shan, 1200 m alt., 30 Sep 1954, <italic>Jiangxi Expedition 1647</italic> (NAS barcode NAS00282800, <abbrev xmlns:xlink="http://www.w3.org/1999/xlink" xlink:title="Chinese National Herbarium" id="ABBRID0EVJBG" xlink:type="simple">PE</abbrev> barcode 00821006) • Yongxiu Xian, Longgang, 450 m alt., 3 Nov 2010, <italic>Y.Q. Miao 1032</italic> (CCAU barcode ccau0006930, JJF barcode JJF00024092) • Yan Shan, 200 m alt., 9 May 1963, <italic>S.K. Lai 2070</italic> (KUN barcode 0442510, LBG barcode 00108771, <abbrev xmlns:xlink="http://www.w3.org/1999/xlink" xlink:title="Chinese National Herbarium" id="ABBRID0E4JBG" xlink:type="simple">PE</abbrev> barcode 00821018, SHM barcode SHM0004442) • Yuanling, Xiushui Xian, 450 m alt., 3 May 2008, <italic>Y.Q. Miao 0822</italic> (JJF barcode JJF00024084, SZG barcode SZG00004474); <bold>Shaanxi province</bold> • Lveyang Xian, 1300 m alt., 16 Sep 1952, <italic>K.J. Fu 5930</italic> (KUN barcode 0442526, <abbrev xmlns:xlink="http://www.w3.org/1999/xlink" xlink:title="Chinese National Herbarium" id="ABBRID0EHKBG" xlink:type="simple">PE</abbrev> barcode 00820915); <bold>Yunnan province</bold> • Lida Xiang, Funing Xian, 1150 m alt., 19 Oct 1964, <italic>Q.A. Wu 9667</italic> (KUN barcode 0442480); <bold>Zhejiang province</bold> • Tianmu Shan, 22 May 1929, <italic>K.K. Tsoong 210</italic> (<abbrev xmlns:xlink="http://www.w3.org/1999/xlink" xlink:title="Chinese National Herbarium" id="ABBRID0ETKBG" xlink:type="simple">PE</abbrev> barcode 00820971) • 28 Jul 1957, <italic>X.Y. He 25122</italic> (HHBG barcode HZ001332, NAS barcode NAS00282770, <abbrev xmlns:xlink="http://www.w3.org/1999/xlink" xlink:title="Chinese National Herbarium" id="ABBRID0EZKBG" xlink:type="simple">PE</abbrev> barcode 00820953) • 25 May 1957, <italic>X.Y. He 21879</italic> (HHBG barcode HZ001340, NAS barcode NAS00282777, <abbrev xmlns:xlink="http://www.w3.org/1999/xlink" xlink:title="Chinese National Herbarium" id="ABBRID0E6KBG" xlink:type="simple">PE</abbrev> barcode 00820979) • Changhua, 260 m alt., 15 Jun 1957, <italic>M.B. Deng 4395</italic> (NAS barcode NAS00282785, <abbrev xmlns:xlink="http://www.w3.org/1999/xlink" xlink:title="Chinese National Herbarium" id="ABBRID0EFLBG" xlink:type="simple">PE</abbrev> barcode 00820978) • 7 Oct 1957, <italic>X.Y. He 29865</italic> (HHBG barcode HZ001342, NAS barcode NAS00283894, <abbrev xmlns:xlink="http://www.w3.org/1999/xlink" xlink:title="Chinese National Herbarium" id="ABBRID0ELLBG" xlink:type="simple">PE</abbrev> barcode 00820951) • W. Tien-mu-shan, 1 Jul 1932, <italic>W.C. Cheng 3687</italic> (<abbrev xmlns:xlink="http://www.w3.org/1999/xlink" xlink:title="Chinese National Herbarium" id="ABBRID0ERLBG" xlink:type="simple">PE</abbrev> barcode 00820937) • 350 m alt., 24 Jun 1983, <italic>Q.X. Zheng S815-96</italic> (<abbrev xmlns:xlink="http://www.w3.org/1999/xlink" xlink:title="Chinese National Herbarium" id="ABBRID0EXLBG" xlink:type="simple">PE</abbrev> barcode 00820940) • 1040 m alt., 29 Aug 1959, <italic>Zhejiang Botanical Expedition 29287</italic> (NAS barcode NAS00282797, <abbrev xmlns:xlink="http://www.w3.org/1999/xlink" xlink:title="Chinese National Herbarium" id="ABBRID0E4LBG" xlink:type="simple">PE</abbrev> barcode 00820955) • Yin xian, 1958, <italic>G.R. Chen 2245</italic> (KUN barcode 0442496, <abbrev xmlns:xlink="http://www.w3.org/1999/xlink" xlink:title="Chinese National Herbarium" id="ABBRID0EDMBG" xlink:type="simple">PE</abbrev> barcode 00820989) • Ningp’eh, 17 Jun 1934, <italic>P.C. Tsoong 357</italic> (<abbrev xmlns:xlink="http://www.w3.org/1999/xlink" xlink:title="Chinese National Herbarium" id="ABBRID0EJMBG" xlink:type="simple">PE</abbrev> barcode 00820968) • Tiantai, 21 Jul 1959, <italic>L.S. Que 28442</italic> (<abbrev xmlns:xlink="http://www.w3.org/1999/xlink" xlink:title="Chinese National Herbarium" id="ABBRID0EPMBG" xlink:type="simple">PE</abbrev> barcode 00820966, ZM barcode ZMNH0000475) • Wuliang Si, Taibai Shan, 260 m alt., 7 Oct 1957, <italic>X.Y. He 29865</italic> (HHBG barcode HZ001342, NAS barcode NAS00282771, <abbrev xmlns:xlink="http://www.w3.org/1999/xlink" xlink:title="Chinese National Herbarium" id="ABBRID0EVMBG" xlink:type="simple">PE</abbrev> barcode 00820951) • Lishui, Dagangtou, 29 Jul 1959, <italic>S.Y. Zhang 6109</italic> (AU barcode 031555, HHBG barcode HZ001356, KUN barcode 0442497, NAS barcode NAS00283902, <abbrev xmlns:xlink="http://www.w3.org/1999/xlink" xlink:title="Chinese National Herbarium" id="ABBRID0E2MBG" xlink:type="simple">PE</abbrev> barcode 00820945) • Suichang Xian, 30 Oct 1959, <italic>Z.G. Mao 10419</italic> (HHB barcode GHZ001372) • Ruian Xian, 8 Jul 1959, <italic>S.Y. Zhang 6654</italic> (AU barcode 031744, HHBG barcode HZ001355, KUN barcode 0442499, NAS barcode NAS00283914, <abbrev xmlns:xlink="http://www.w3.org/1999/xlink" xlink:title="Chinese National Herbarium" id="ABBRID0EDNBG" xlink:type="simple">PE</abbrev> barcode 00820942).</p><fig id="F5" position="float" orientation="portrait"><object-id xmlns:xlink="http://www.w3.org/1999/xlink" content-type="doi" xlink:type="simple">10.3897/phytokeys.262.155490.figure5</object-id><object-id xmlns:xlink="http://www.w3.org/1999/xlink" content-type="arpha" xlink:type="simple">56122AC0-5638-5322-93B8-891B7CEFE88E</object-id><label>Figure 5.</label><caption><p>Photographs of tree, fruit, and compound leaf with inflorescence of <italic><tp:taxon-name><tp:taxon-name-part taxon-name-part-type="genus" reg="Cyclocarya">Cyclocarya</tp:taxon-name-part> <tp:taxon-name-part taxon-name-part-type="species" reg="paliurus">paliurus</tp:taxon-name-part></tp:taxon-name></italic> (A–C) and <italic><tp:taxon-name><tp:taxon-name-part taxon-name-part-type="genus" reg="Cyclocarya">C.</tp:taxon-name-part> <tp:taxon-name-part taxon-name-part-type="species" reg="serrata">serrata</tp:taxon-name-part></tp:taxon-name></italic> (D–F) (photos by Yan-Feng Song).</p></caption><graphic xmlns:xlink="http://www.w3.org/1999/xlink" xlink:href="phytokeys-262-045_article-155490__-g005.jpg" position="float" orientation="portrait" xlink:type="simple" id="oo_1406754.jpg"><uri content-type="original_file" xlink:type="simple">https://binary.pensoft.net/fig/1406754</uri></graphic></fig></tp:treatment-sec></tp:taxon-treatment>
