# Supplementary material for: ﻿Reinstatement of Cyclocarya serrata (Juglandaceae) based on ploidy, morphology, niche and phylogenetics
Source: PhytoKeys. 2025 Sep 1;262:45–71. doi: 10.3897/phytokeys.262.155490 (PMC12418027; doi:10.3897/phytokeys.262.155490)
Supplement: XML Treatment for Cyclocarya serrata [file phytokeys.262.155490-treatment2.xml]

<!DOCTYPE tp:taxon-treatment
  PUBLIC "-//TaxonX//DTD Taxonomic Treatment Publishing DTD v0 20100105//EN" "tax-treatment-NSO.dtd">
<tp:taxon-treatment xmlns:tp="http://www.plazi.org/taxpub"><tp:treatment-meta><kwd-group><label>Taxon classification</label><kwd>
              <named-content content-type="kingdom">Plantae</named-content>
            </kwd><kwd>
              <named-content content-type="order">Fagales</named-content>
            </kwd><kwd>
              <named-content content-type="family">Juglandaceae</named-content>
            </kwd></kwd-group><mixed-citation publication-type="journal"><person-group><name><surname>Song</surname><given-names>Yan-Feng</given-names></name><name><surname>Liu</surname><given-names>Quan-Ru</given-names></name><name><surname>Yu</surname><given-names>Rui-Min</given-names></name><name><surname>Zhang</surname><given-names>Da-Yong</given-names></name><name><surname>Bai</surname><given-names>Wei-Ning</given-names></name></person-group><article-title>﻿Reinstatement of <italic><tp:taxon-name><tp:taxon-name-part taxon-name-part-type="genus" reg="Cyclocarya">Cyclocarya</tp:taxon-name-part> <tp:taxon-name-part taxon-name-part-type="species" reg="serrata">serrata</tp:taxon-name-part></tp:taxon-name></italic> (<tp:taxon-name><tp:taxon-name-part taxon-name-part-type="family">Juglandaceae</tp:taxon-name-part></tp:taxon-name>) based on ploidy, morphology, niche and phylogenetics</article-title><source>PhytoKeys</source><day>01</day><month>09</month><year>2025</year><volume>262</volume><fpage>45</fpage><lpage>71</lpage><pub-id pub-id-type="doi">10.3897/phytokeys.262.155490</pub-id></mixed-citation></tp:treatment-meta><tp:nomenclature><label>﻿</label><tp:taxon-name><object-id xmlns:xlink="http://www.w3.org/1999/xlink" content-type="arpha" xlink:type="simple">EFF647A7-BECD-548F-B830-1BD961B60048</object-id>
            <tp:taxon-name-part taxon-name-part-type="genus" reg="Cyclocarya">Cyclocarya</tp:taxon-name-part>
            <tp:taxon-name-part taxon-name-part-type="species" reg="serrata">serrata</tp:taxon-name-part>
            <object-id xmlns:xlink="http://www.w3.org/1999/xlink" content-type="ipni" xlink:type="simple">urn:lsid:ipni.org:names:77368453-1</object-id>
          </tp:taxon-name><tp:taxon-authority>(C.K.Schneid.) Y.F.Song, W.N.Bai &amp; D.Y.Zhang</tp:taxon-authority><tp:taxon-status xmlns:xlink="http://www.w3.org/1999/xlink" xlink:type="simple">comb. nov.</tp:taxon-status><xref ref-type="fig" rid="F5">Fig. 5D–F</xref><tp:nomenclature-citation-list><tp:nomenclature-citation><tp:taxon-name>
                <tp:taxon-name-part taxon-name-part-type="genus" reg="Pterocarya"/>
                <tp:taxon-name-part taxon-name-part-type="species" reg="serrata"/>
              </tp:taxon-name><comment>≡ <tp:taxon-name><tp:taxon-name-part taxon-name-part-type="genus" reg="Pterocarya">Pterocarya</tp:taxon-name-part> <tp:taxon-name-part taxon-name-part-type="species" reg="serrata">serrata</tp:taxon-name-part></tp:taxon-name> C.K.Schneid., Ill. Handb. Laubholzk. ii: 880. 1912. Type. E.H. Wilson 901, Western Hubei: Chien-shih-hsien, flowering in June 1900 (lectotype: A barcode A01109592), designated by S.S. Renner &amp; M.S. Dosmann; isolectotypes: A barcode A01109593, E barcode E00275520 (annotated as an isotype of <tp:taxon-name><tp:taxon-name-part taxon-name-part-type="genus" reg="Pterocarya">P.</tp:taxon-name-part> <tp:taxon-name-part taxon-name-part-type="species" reg="serrata">serrata</tp:taxon-name-part></tp:taxon-name> by W.E. Manning in July 1963), K barcode K004053893, K barcode K004053899 (annotated as <tp:taxon-name><tp:taxon-name-part taxon-name-part-type="genus" reg="Pterocarya">P.</tp:taxon-name-part> <tp:taxon-name-part taxon-name-part-type="species" reg="paliurus">paliurus</tp:taxon-name-part></tp:taxon-name> by W.E. Manning in July 1962), LE barcode LE01070443, <abbrev xmlns:xlink="http://www.w3.org/1999/xlink" xlink:title="New York Botanical Garden Herbarium" id="ABBRID0E1QBG" xlink:type="simple">NY</abbrev> barcode NY00255120 (annotated as an isotype of <tp:taxon-name><tp:taxon-name-part taxon-name-part-type="genus" reg="Pterocarya">P.</tp:taxon-name-part> <tp:taxon-name-part taxon-name-part-type="species" reg="serrata">serrata</tp:taxon-name-part></tp:taxon-name> by W.E. Manning in March 1971), <abbrev xmlns:xlink="http://www.w3.org/1999/xlink" xlink:title="New York Botanical Garden Herbarium" id="ABBRID0EIRBG" xlink:type="simple">NY</abbrev> barcode NY4358432 (annotated as an isotype as <tp:taxon-name><tp:taxon-name-part taxon-name-part-type="genus" reg="Pterocarya">P.</tp:taxon-name-part> <tp:taxon-name-part taxon-name-part-type="species" reg="paliurus">paliurus</tp:taxon-name-part></tp:taxon-name> by W.E. Manning in March 1971). P barcode P06842578 (annotated as <tp:taxon-name><tp:taxon-name-part taxon-name-part-type="genus" reg="Pterocarya">P.</tp:taxon-name-part> <tp:taxon-name-part taxon-name-part-type="species" reg="paliurus">paliurus</tp:taxon-name-part></tp:taxon-name> by W.E. Manning in October 1962); Epitype. Fruiting in August 1901, E.H. Wilson 901 (A barcode A01109592), designated by S.S. Renner &amp; M.S. Dosmann; other Wilson 901 collections from August 1900 are preserved at E (barcode E00275519), K (barcode K004053892), P (barcode P06842583), and <abbrev xmlns:xlink="http://www.w3.org/1999/xlink" xlink:title="New York Botanical Garden Herbarium" id="ABBRID0EASBG" xlink:type="simple">NY</abbrev> (barcode NY04358771); and K has another undated flowering Wilson 901 sheet (barcode K004053894). Annotation labels for all Wilson 901 collections from both June and August 1900 have been sent to all these herbaria. (<xref ref-type="bibr" rid="B38">Renner and Dosmann 2025</xref>) </comment></tp:nomenclature-citation><tp:nomenclature-citation><tp:taxon-name>
                <tp:taxon-name-part taxon-name-part-type="genus" reg="Pterocarya"/>
                <tp:taxon-name-part taxon-name-part-type="species" reg="micropaliurus"/>
              </tp:taxon-name><comment>= <tp:taxon-name><tp:taxon-name-part taxon-name-part-type="genus" reg="Pterocarya">Pterocarya</tp:taxon-name-part> <tp:taxon-name-part taxon-name-part-type="species" reg="micropaliurus">micropaliurus</tp:taxon-name-part></tp:taxon-name> Tsoong, Contr. Inst. Bot. Natl. Acad. Peiping 4: 134. 1936. [<tp:taxon-name><tp:taxon-name-part taxon-name-part-type="genus" reg="Pterocarya">Pterocarya</tp:taxon-name-part></tp:taxon-name> Micro-Paliurus]. Type. China. Anhui. Huangshan: 1450m alt., 21 Aug. 1935, T.N. Liou &amp; P.C. Tsoong (holotype: <abbrev xmlns:xlink="http://www.w3.org/1999/xlink" xlink:title="Chinese National Herbarium" id="ABBRID0E2SBG" xlink:type="simple">PE</abbrev> (PE00820927 [image!]); isotype: IBSC (IBSC0417705); isotype: WUK (WUK0000512)). </comment></tp:nomenclature-citation><tp:nomenclature-citation><tp:taxon-name>
                <tp:taxon-name-part taxon-name-part-type="genus" reg="Cyclocarya"/>
                <tp:taxon-name-part taxon-name-part-type="species" reg="paliurus"/>
                <tp:taxon-name-part taxon-name-part-type="infraspecific-rank"/>
                <tp:taxon-name-part taxon-name-part-type="variety" reg="micropaliurus"/>
              </tp:taxon-name><comment>≡ <tp:taxon-name><tp:taxon-name-part taxon-name-part-type="genus" reg="Cyclocarya">Cyclocarya</tp:taxon-name-part> <tp:taxon-name-part taxon-name-part-type="species" reg="paliurus">paliurus</tp:taxon-name-part> <tp:taxon-name-part taxon-name-part-type="infraspecific-rank">var.</tp:taxon-name-part> <tp:taxon-name-part taxon-name-part-type="variety" reg="micropaliurus">micropaliurus</tp:taxon-name-part></tp:taxon-name> (Tsoong) P.S.Hsu, X.Z.Feng &amp; L.G.Xu, Guihaia 8(4): 322. 1988. </comment></tp:nomenclature-citation></tp:nomenclature-citation-list></tp:nomenclature><tp:treatment-sec sec-type="description" id="SECID0ETTBG"><title>Description.</title><p>Trees to 30 m tall. Leaves 20–25 cm; petiole 2.5–5 cm, tomentose or sometimes glabrescent; rachis tomentose; leaflets 9–13, long-lanceolate to elongated elliptical, apical leaflets 5.3–12.3 × 2.2–5.3 cm, l/w ratio 2.2–3.7; lateral leaflets 6.5–13.8 × 2–4.7 cm, l/w ratio 2.6–4.5; basal leaflets 2.7–9.4 × 1–2.9 cm, l/w ratio 1.8–3.8; base oblique, apex acuminate, margin densely denticulate-serrate; Male flowers 3–4 mm in diameter, with an entire bract; bracteoles 2; sepals 2; stamens 18–20, anthers pubescent. Female flowers subtended by a small, entire bract, adnate to bracteoles and virtually submerged in wing complex; bracteoles 2, united and adnate to ovary; sepals 4, adnate to ovary, free at apex; style short; stigmas commissural, 2-lobed, plumose. Nutlets compressed globose, ca. 7 mm; disc wing leathery, ovate, 2.5 cm. 2n = 2x = 32.</p></tp:treatment-sec><tp:treatment-sec sec-type="phenology" id="SECID0EYTBG"><title>Phenology.</title><p>Flowering mid-May – early Jun.; fruiting Aug. – Sep.</p><p><xref ref-type="bibr" rid="B36">Qu et al. (2023)</xref> reported diploid individuals from two locations in the Huangshan Mountain Range: Jixi County, Xuancheng (<named-content xmlns:xlink="http://www.w3.org/1999/xlink" content-type="dwc:verbatimCoordinates" xlink:type="simple"><named-content content-type="geo-json" specific-use="{&#34;type&#34;:&#34;Point&#34;,&#34;coordinates&#34;:[118.842934,30.127003]}" id="NCID0EGUBG" xlink:type="simple">30.127003°N, 118.842934°E</named-content></named-content>, 1406 m alt.) and Huangshan (<named-content xmlns:xlink="http://www.w3.org/1999/xlink" content-type="dwc:verbatimCoordinates" xlink:type="simple"><named-content content-type="geo-json" specific-use="{&#34;type&#34;:&#34;Point&#34;,&#34;coordinates&#34;:[118.167465,30.152409]}" id="NCID0EOUBG" xlink:type="simple">30.152409°N, 118.167465°E</named-content></named-content>, 1316 m alt.). Their findings, along with the original collection of <italic><tp:taxon-name><tp:taxon-name-part taxon-name-part-type="genus" reg="Pterocarya">Pterocarya</tp:taxon-name-part> <tp:taxon-name-part taxon-name-part-type="species" reg="micropaliurus">micropaliurus</tp:taxon-name-part></tp:taxon-name></italic> at 1450 m in Huangshan (<xref ref-type="bibr" rid="B45">Tsoong 1936</xref>), further support the presence of diploid <italic><tp:taxon-name><tp:taxon-name-part taxon-name-part-type="genus" reg="Cyclocarya">C.</tp:taxon-name-part> <tp:taxon-name-part taxon-name-part-type="species" reg="serrata">serrata</tp:taxon-name-part></tp:taxon-name></italic> at high elevations.</p></tp:treatment-sec><tp:treatment-sec sec-type="distribution" id="SECID0ENVBG"><title>Distribution and habitat.</title><p><italic><tp:taxon-name><tp:taxon-name-part taxon-name-part-type="genus" reg="Cyclocarya">Cyclocarya</tp:taxon-name-part> <tp:taxon-name-part taxon-name-part-type="species" reg="serrata">serrata</tp:taxon-name-part></tp:taxon-name></italic> is distributed in the subtropical regions of China, primarily inhabiting broad-leaved forests at elevations above 1300 meters. Its distribution is concentrated from western Hubei (Daba and Wuling Mountains) to eastern Sichuan (Dalou Mountains), with additional occurrences in the Dabie and Huangshan mountain ranges.</p></tp:treatment-sec><tp:treatment-sec sec-type="material" id="SECID0E5VBG"><title>Additional specimens examined.</title><p><bold>Anhui province</bold> • Huangmaojian Shan, 500 m alt.(?), 22 Jun 2006, <italic>Liu Miao et al. A100046</italic> (KUN barcode 1212700, <abbrev xmlns:xlink="http://www.w3.org/1999/xlink" xlink:title="Chinese National Herbarium" id="ABBRID0EIWBG" xlink:type="simple">PE</abbrev> barcode 01800871) • Huang Shan, 23 Sep 1965, <italic>H.X. Zhou 775</italic> (HHBG barcode HZ001348, <abbrev xmlns:xlink="http://www.w3.org/1999/xlink" xlink:title="Chinese National Herbarium" id="ABBRID0EOWBG" xlink:type="simple">PE</abbrev> barcode 00820919); <bold>Chongqing municipality</bold> • Nanchuan Xian, Jinfo Shan, 1500 m alt., 6 Jul 2004, <italic>Z.Y. Liu 2040006</italic> (IMC barcode IMC0027823) • 1550 m alt., 14 Jul 1957, <italic>J.H.Xiong &amp; Z.L. Liu 92050</italic> (<abbrev xmlns:xlink="http://www.w3.org/1999/xlink" xlink:title="Chinese National Herbarium" id="ABBRID0EYWBG" xlink:type="simple">PE</abbrev> barcode 00821068); <bold>Hubei province</bold> • Shengnongjia, 15 Jul 2017, <italic>D.G. Zhang zdg1816</italic> (JIU barcode JIU36484) • Dajiuhu, 1570 m alt., 2 Aug 2016, <italic>H.D. Huang &amp; D. Wan 525</italic> (HIB barcode HIB0173346) • 1750 m alt., 15 May 2017, <italic>H.D. Huang et al. 1406</italic> (HIB barcode HIB0189791) • Shiliangou, 1500 m alt., 11 Jul 1976, <italic>Shennongjia Expedition 21706</italic> (<abbrev xmlns:xlink="http://www.w3.org/1999/xlink" xlink:title="Chinese National Herbarium" id="ABBRID0EGXBG" xlink:type="simple">PE</abbrev> barcode 00990444) • Xiangshuihe, 1940 m alt., 6 Aug 1976, <italic>Shennongjia Botanical Expedition 10986</italic> (<abbrev xmlns:xlink="http://www.w3.org/1999/xlink" xlink:title="Chinese National Herbarium" id="ABBRID0EMXBG" xlink:type="simple">PE</abbrev> barcode 00990443) • Xingdou Shan, Lichuan, 1600 m alt., 1981, <italic>G.G. Tang 951</italic> (IBK barcode IBK00155757) • Shennongjia Forest District, 1300 m alt., 14 Sep 1980, <italic>Sino-Amer. Exped. 1299</italic> (MO barcode 3507478, <abbrev xmlns:xlink="http://www.w3.org/1999/xlink" xlink:title="Chinese National Herbarium" id="ABBRID0EUXBG" xlink:type="simple">PE</abbrev> barcode 00990437) • Dalaoling, Yichang, 25 May 1977, <italic>Z.A. Wang et al. 216</italic> (CCAU barcode ccau0006964) • 29 May 1977, <italic>X.W. Zhou et al. 003</italic> (CCAU barcode ccau0006969); <bold>Hunan province</bold> • Shimen Xian, 650 – 700 m alt.(?), 9 May 1980, <italic>D.C. Xiao 80275</italic> (CSFI barcode CSFI030772); <bold>Sichuan province</bold> • Leibo, 2174 m alt., 3 Jun 1983, <italic>M.Y. Fang 117877</italic> (<abbrev xmlns:xlink="http://www.w3.org/1999/xlink" xlink:title="Chinese National Herbarium" id="ABBRID0EEYBG" xlink:type="simple">PE</abbrev> barcode 02097304).</p><sec sec-type="﻿Determination Key" id="SECID0EIYBG"><title>﻿Determination Key</title><table-wrap content-type="key" position="anchor" orientation="portrait"><table id="TID0EASAE" rules="all"><tbody><tr><td rowspan="1" colspan="1">1</td><td rowspan="1" colspan="1">Leaflets 5–9 per compound leaf, rarely 11; elliptic-ovate to broadly lanceolate; male flowers diameter 4–6 mm; stamens 30–35; Flowering mid-April – early May. (2n = 64)</td><td rowspan="1" colspan="1">
                      <bold>
                        <italic>
                          <tp:taxon-name><tp:taxon-name-part taxon-name-part-type="genus" reg="Cyclocarya">C.</tp:taxon-name-part> <tp:taxon-name-part taxon-name-part-type="species" reg="paliurus">paliurus</tp:taxon-name-part></tp:taxon-name>
                        </italic>
                      </bold>
                    </td></tr><tr><td rowspan="1" colspan="1">–</td><td rowspan="1" colspan="1">Leaflets 9–13 per compound leaf, rarely 15; long-lanceolate to elongated elliptical; male flowers diameter 3–4 mm; stamens 18–20; Flowering mid-May – early June. (2n = 32)</td><td rowspan="1" colspan="1">
                      <bold>
                        <italic>
                          <tp:taxon-name><tp:taxon-name-part taxon-name-part-type="genus" reg="Cyclocarya">C.</tp:taxon-name-part> <tp:taxon-name-part taxon-name-part-type="species" reg="serrata">serrata</tp:taxon-name-part></tp:taxon-name>
                        </italic>
                      </bold>
                    </td></tr></tbody></table></table-wrap></sec></tp:treatment-sec><tp:treatment-sec><!--Section generated to contain objects referenced in tp:taxon-treatment.--><fig id="F5" position="float" orientation="portrait"><object-id xmlns:xlink="http://www.w3.org/1999/xlink" content-type="doi" xlink:type="simple">10.3897/phytokeys.262.155490.figure5</object-id><object-id xmlns:xlink="http://www.w3.org/1999/xlink" content-type="arpha" xlink:type="simple">56122AC0-5638-5322-93B8-891B7CEFE88E</object-id><label>Figure 5.</label><caption><p>Photographs of tree, fruit, and compound leaf with inflorescence of <italic><tp:taxon-name><tp:taxon-name-part taxon-name-part-type="genus" reg="Cyclocarya">Cyclocarya</tp:taxon-name-part> <tp:taxon-name-part taxon-name-part-type="species" reg="paliurus">paliurus</tp:taxon-name-part></tp:taxon-name></italic> (A–C) and <italic><tp:taxon-name><tp:taxon-name-part taxon-name-part-type="genus" reg="Cyclocarya">C.</tp:taxon-name-part> <tp:taxon-name-part taxon-name-part-type="species" reg="serrata">serrata</tp:taxon-name-part></tp:taxon-name></italic> (D–F) (photos by Yan-Feng Song).</p></caption><graphic xmlns:xlink="http://www.w3.org/1999/xlink" xlink:href="phytokeys-262-045_article-155490__-g005.jpg" position="float" orientation="portrait" xlink:type="simple" id="oo_1406754.jpg"><uri content-type="original_file" xlink:type="simple">https://binary.pensoft.net/fig/1406754</uri></graphic></fig></tp:treatment-sec><ref-list><ref id="B38"><mixed-citation xmlns:xlink="http://www.w3.org/1999/xlink" xlink:type="simple"><person-group><name name-style="western"><surname>Renner</surname><given-names>SS</given-names></name><name name-style="western"><surname>Dosmann</surname><given-names>MS</given-names></name></person-group> (<year>2025</year>) <article-title>Lectotypification of <italic><tp:taxon-name><tp:taxon-name-part taxon-name-part-type="genus">Pterocarya</tp:taxon-name-part> <tp:taxon-name-part taxon-name-part-type="species">serrata</tp:taxon-name-part></tp:taxon-name></italic> C.K.Schneider, the name of a forgotten species of wingnuts.</article-title><source>PhytoKeys</source><volume>260</volume>: <fpage>269</fpage>–<lpage>274</lpage>. <ext-link xlink:href="10.3897/phytokeys.260.158522" ext-link-type="doi" xlink:type="simple">https://doi.org/10.3897/phytokeys.260.158522</ext-link></mixed-citation></ref><ref id="B36"><mixed-citation xmlns:xlink="http://www.w3.org/1999/xlink" xlink:type="simple"><person-group><name name-style="western"><surname>Qu</surname><given-names>YQ</given-names></name><name name-style="western"><surname>Shang</surname><given-names>XL</given-names></name><name name-style="western"><surname>Zeng</surname><given-names>ZY</given-names></name><name name-style="western"><surname>Yu</surname><given-names>YH</given-names></name><name name-style="western"><surname>Bian</surname><given-names>GL</given-names></name><name name-style="western"><surname>Wang</surname><given-names>WL</given-names></name><name name-style="western"><surname>Liu</surname><given-names>L</given-names></name><name name-style="western"><surname>Li</surname><given-names>T</given-names></name><name name-style="western"><surname>Zhang</surname><given-names>SC</given-names></name><name name-style="western"><surname>Wang</surname><given-names>Q</given-names></name><name name-style="western"><surname>Xie</surname><given-names>DJ</given-names></name><name name-style="western"><surname>Chen</surname><given-names>XQ</given-names></name><name name-style="western"><surname>Liao</surname><given-names>ZY</given-names></name><name name-style="western"><surname>Wang</surname><given-names>YB</given-names></name><name name-style="western"><surname>Qin</surname><given-names>J</given-names></name><name name-style="western"><surname>Yang</surname><given-names>WX</given-names></name><name name-style="western"><surname>Sun</surname><given-names>CW</given-names></name><name name-style="western"><surname>Fu</surname><given-names>XX</given-names></name><name name-style="western"><surname>Zhang</surname><given-names>XT</given-names></name><name name-style="western"><surname>Fang</surname><given-names>SZ</given-names></name></person-group> (<year>2023</year>) Whole-genome Duplication Reshaped Adaptive Evolution in A Relict Plant Species, <italic><tp:taxon-name><tp:taxon-name-part taxon-name-part-type="genus">Cyclocarya</tp:taxon-name-part> <tp:taxon-name-part taxon-name-part-type="species">paliurus.</tp:taxon-name-part></tp:taxon-name></italic> Genomics, Proteomics &amp; Bioinformatics 21: 455–469. <ext-link xlink:href="10.1016/j.gpb.2023.02.001" ext-link-type="doi" xlink:type="simple">https://doi.org/10.1016/j.gpb.2023.02.001</ext-link></mixed-citation></ref><ref id="B45"><mixed-citation xmlns:xlink="http://www.w3.org/1999/xlink" xlink:type="simple"><person-group><name name-style="western"><surname>Tsoong</surname><given-names>PC</given-names></name></person-group> (<year>1936</year>) A list of flowering plants collected from hwangshan in 1935, with a brief account of vegetation by Liou tchen-ngo. Contributions from the Institute of Botany. National Academy of Peiping 4: 134.</mixed-citation></ref></ref-list></tp:taxon-treatment>
