# Supplementary material for: ﻿Reinstatement of Cyclocarya serrata (Juglandaceae) based on ploidy, morphology, niche and phylogenetics
Source: PhytoKeys. 2025 Sep 1;262:45–71. doi: 10.3897/phytokeys.262.155490 (PMC12418027; doi:10.3897/phytokeys.262.155490)
Supplement: Supplementary material 1 — Specimen collection information, including species, collection number, locality, longitude, latitude, elevation, collector, and collecting date [file phytokeys-262-045_article-155490__-s001.xlsx]

## Sheet: Sheet1
Suppl. material 1. Specimen collection information, including Species, Collection number, Locality, Longitude, Latitude, Elevation, Collector, and Collection time.
Species	Collection number	Locality	Longitude	Latitude	Elevation	Collector	Collection time
C. paliurus	BFY3	Hefeng County, Hubei	110.434	29.8555	964.05	Yan-Feng Song	2023-08-08
	BSLL1	Longlin County, Guangxi	104.967	24.6389	1639.74	Yan-Feng Song	2024-07-08
	BSTL5	Tianlin County, Guangxi	106.349	24.4513	1461.79	Yan-Feng Song	2024-07-15
	BTM114	Nanzhao County, Henan	112.012	33.4972	656.93	Rui-Min Yu	2021-08-12
	FYS29	Longquan, Zhejiang	119.189	27.9125	1213.84	Rui-Min Yu	2021-08-04
	FYS79	Longquan, Zhejiang	119.192	27.9126	1209.77	Rui-Min Yu	2021-08-04
	HP51	Longsheng County, Guangxi	109.898	25.6409	649.87	Wei-ping Zhang	2021-07-31
	JGS21	Ji'An, Jiangxi	114.115	26.533	847.38	Wei-ping Zhang	2020-07-04
	JGS47	Ji'An, Jiangxi	114.14	26.5297	824.25	Wei-ping Zhang	2020-07-04
	JZ86	Jinzhai County, Anhui	115.783	31.1692	618.4	Wei-ping Zhang	2020-06-20
	JZ89	Jinzhai County, Anhui	115.781	31.1582	846.71	Wei-ping Zhang	2020-06-20
	LGS	Qiandongnan, Guizhou	108.146	26.3538	1476.06	Wei-ping Zhang	2021-09-12
	LS16	Jiujiang, Jiangxi	115.959	29.553	904.47	Wei-ping Zhang	2020-07-18
	LS38	Jiujiang, Jiangxi	115.951	29.5511	900.86	Wei-ping Zhang	2020-07-18
	MC20	Leshan, Sichuan	103.79	28.9673	1185.34	Wei-ping Zhang	2021-09-24
	NL	Shaoguan, Guangdong	113.183	24.9643	552.07	Wei-ping Zhang	2020-07-20
	QLF44	Xuancheng, Anhui	118.903	30.0708	657.44	Rui-Min Yu	2021-08-01
	SNJ112	Shennongjia, Hubei	110.367	31.434	1420.45	Rui-Min Yu	2022-08-12
	STT1	Wufeng County, Hubei	110.639	30.1175	877.89	Yan-Feng Song	2023-08-04
	STT3	Wufeng County, Hubei	110.631	30.1176	997	Yan-Feng Song	2023-08-04
	STT6	Wufeng County, Hubei	110.635	30.1175	990.43	Yan-Feng Song	2023-08-04
	STT7	Wufeng County, Hubei	110.632	30.1148	1212.21	Yan-Feng Song	2023-08-04
	TMS14	Lin'An, Zhejiang	119.41	30.3222	511.72	Rui-Min Yu	2021-08-02
	TMS9	Lin'An, Zhejiang	119.471	30.3207	337.63	Rui-Min Yu	2021-08-02
	TR92	Tongren, Guizhou	108.787	27.5463	658.13	Wei-ping Zhang	2021-08-28
	WGS1	Pingxiang, Jiangxi	114.191	27.4897	1146.89	Yan-Feng Song	2024-07-16
	WM25	Wangmo County, Guizhou	106.163	25.2129	1338.67	Wei-ping Zhang	2021-09-15
	WYS32	Nanping, Fujian	117.732	27.696	721.32	Wei-ping Zhang	2020-06-24
	WYS33	Nanping, Fujian	117.673	27.7439	735.62	Wei-ping Zhang	2020-06-24
	YX103	Yang County, Shaanxi	107.522	33.4605	1150.54	Rui-Min Yu	2021-08-20
	YZX8	Hefeng County, Hubei	110.566	30.0815	1167.13	Yan-Feng Song	2023-08-05
	YZX9	Hefeng County, Hubei	110.569	30.0843	1168.94	Yan-Feng Song	2023-08-05
	ZJJ94	Zhangjiajie, Hunan	110.483	29.3517	440.05	Wei-ping Zhang	2021-08-25
C. serrata	JFS96	Nanchuan District, Chongqing	107.184	29.0374	1945.43	Wei-ping Zhang	2021-09-03
	JFS97	Nanchuan District, Chongqing	107.184	29.0372	1966.95	Wei-ping Zhang	2021-09-03
	JFS98	Nanchuan District, Chongqing	107.184	29.0374	1947.68	Wei-ping Zhang	2021-09-03
	JZ91	Jinzhai County, Anhui	115.779	31.1445	1335.27	Wei-ping Zhang	2020-06-20
	MKY1	Wufeng County, Hubei	110.544	30.0645	1618.99	Yan-Feng Song	2023-08-05
	MKY4	Wufeng County, Hubei	110.544	30.0646	1639.58	Yan-Feng Song	2023-08-05
	SK1	Wufeng County, Hubei	110.6	30.111	1664.25	Yan-Feng Song	2024-05-22
	SK2	Wufeng County, Hubei	110.607	30.1259	1734.64	Yan-Feng Song	2024-05-22
	SK3	Wufeng County, Hubei	110.603	30.1319	1695.94	Yan-Feng Song	2024-05-22
	SNJ110	Shennongjia, Hubei	110.148	31.4504	1816.7	Rui-Min Yu	2022-08-14
	SNJ111	Shennongjia, Hubei	110.149	31.4508	1832.67	Rui-Min Yu	2022-08-14
	SNJ17	Shennongjia, Hubei	110.145	31.4483	1794.82	Rui-Min Yu	2022-08-14
	SNJ18	Shennongjia, Hubei	110.145	31.4476	1789.81	Rui-Min Yu	2022-08-14
	STT8	Wufeng County, Hubei	110.63	30.1121	1380.15	Yan-Feng Song	2023-08-04
	YZX1	Hefeng County, Hubei	110.56	30.0747	1437.9	Yan-Feng Song	2023-08-05
	YZX2	Hefeng County, Hubei	110.559	30.0748	1446.98	Yan-Feng Song	2023-08-05
	ZJP1	Hefeng County, Hubei	110.463	29.9651	1487.49	Yan-Feng Song	2023-08-09
	ZJP2	Hefeng County, Hubei	110.46	29.9718	1340.04	Yan-Feng Song	2023-08-09
