# Supplementary material for: ﻿Reinstatement of Cyclocarya serrata (Juglandaceae) based on ploidy, morphology, niche and phylogenetics
Source: PhytoKeys. 2025 Sep 1;262:45–71. doi: 10.3897/phytokeys.262.155490 (PMC12418027; doi:10.3897/phytokeys.262.155490)
Supplement: Supplementary material 3 — Ploidy estimation results from nQuire and Ploidyfrost, geographic coordinates, elevation, and data source for each sample [file phytokeys-262-045_article-155490__-s003.xlsx]

## Sheet: Sheet1
Suppl. material 3. Ploidy estimation results from nQuire and Ploidyfrost, geographic coordinates, elevation, and data source for each sample.
Sample	nQuire	Ploidyfrost	Longitude	Latitude	Elevation	Location	Source
BFYt3	4	4	110.434	29.8555	964.05	Hefeng County, Hubei	This study
BSLL1	4	4	104.967	24.6389	1639.74	Longlin County, Guangxi
BSLL2	4	4	104.967	24.6392	1624.97	Longlin County, Guangxi
BSLL4	4	4	104.967	24.639	1637.51	Longlin County, Guangxi
BSLY4	4	4	106.562	24.8445	1260.15	Leye County, Guangxi
BSTL5	4	4	106.349	24.4513	1461.79	Tianlin County, Guangxi
FNMY1	4	4	105.481	23.4812	1363.74	Funing County, Yunnan
FNMY2	4	4	105.48	23.4812	1336.53	Funing County, Yunnan
FNMY3	4	4	105.455	23.4931	1593.51	Funing County, Yunnan
FNMY4	4	4	105.455	23.4931	1592.72	Funing County, Yunnan
MKYd1	2	2	110.544	30.0645	1618.99	Hefeng County, Hubei
MKYd4	2	2	110.544	30.0646	1639.58	Hefeng County, Hubei
SKd1	2	2	110.6	30.111	1664.25	Wufeng County, Hubei
SKd2	2	2	110.607	30.1259	1734.64	Wufeng County, Hubei
SKd3	2	2	110.603	30.1319	1695.94	Wufeng County, Hubei
STTd8	2	2	110.63	30.1121	1380.15	Wufeng County, Hubei
STTt1	4	4	110.639	30.1175	877.89	Wufeng County, Hubei
STTt3	4	4	110.631	30.1176	997	Wufeng, Hubei
STTt6	4	4	110.635	30.1175	990.43	Wufeng, Hubei
STTt7	4	4	110.632	30.1148	1212.21	Wufeng, Hubei
WGS1	4	4	114.191	27.4897	1146.89	Pingxiang, Jiangxi
YZXd1	2	2	110.56	30.0747	1437.9	Hefeng County, Hubei
YZXd2	2	2	110.559	30.0748	1446.98	Hefeng County, Hubei
YZXt8	4	4	110.566	30.0815	1167.13	Hefeng County, Hubei
YZXt9	4	4	110.569	30.0843	1168.94	Hefeng County, Hubei
ZJPd1	2	2	110.463	29.9651	1487.49	Hefeng County, Hubei
ZJPd2	2	2	110.46	29.9718	1340.04	Hefeng County, Hubei
BTM114	4	4	112.012	33.4972	656.93	Nanzhao County, Henan	Yu et al. (2023)
BTM116	4	4	112.089	33.5095	660.24	Nanzhao County, Henan
BTM117	4	4	112.012	33.508	604.33	Nanzhao County, Henan
FYS29	4	4	119.189	27.9125	1213.84	Longquan, Zhejiang
FYS7	4	4	119.189	27.9126	1195.54	Longquan, Zhejiang
FYS79	4	4	119.192	27.9126	1209.77	Longquan, Zhejiang
FYS82	4	4	119.192	27.9115	1239.11	Longquan, Zhejiang
HP3	4	4	109.91	25.6338	714.22	Longsheng County, Guangxi
HP4	4	4	109.9	25.6404	658	Longsheng County, Guangxi
HP51	4	4	109.898	25.6409	649.87	Longsheng County, Guangxi
HP52	4	4	109.896	25.6414	620	Longsheng County, Guangxi
HP53	4	4	109.9	25.6405	680	Longsheng County, Guangxi
HP54	4	4	109.898	25.6409	649.87	Longsheng County, Guangxi
HP60	4	4	109.899	25.6419	600	Longsheng County, Guangxi
JFS96	2	2	107.184	29.0374	1945.43	Nanchuan District, Chongqing
JFS97	2	2	107.184	29.0372	1966.95	Nanchuan District, Chongqing
JFS98	2	2	107.184	29.0374	1947.68	Nanchuan District, Chongqing
JGS21	4	4	114.115	26.533	847.38	Ji'An, Jiangxi
JGS24	4	4	114.127	26.5354	841.65	Ji'An, Jiangxi
JGS47	4	4	114.14	26.5297	824.25	Ji'An, Jiangxi
JZ86	4	4	115.783	31.1692	618.4	Jinzhai County, Anhui
JZ89	4	4	115.781	31.1582	846.71	Jinzhai County, Anhui
JZ90	4	4	115.782	31.2206	804	Jinzhai County, Anhui
JZ91	2	2	115.779	31.1445	1335.27	Jinzhai County, Anhui
LGS119	4	4	108.183	26.3805	1459.72	Qiandongnan, Guizhou
LGS2	4	4	108.146	26.3538	1476.06	Qiandongnan, Guizhou
LGS26	4	4	108.156	26.3498	1445.54	Qiandongnan, Guizhou
LS15	4	4	115.962	29.5516	911.57	Jiujiang, Jiangxi
LS16	4	4	115.959	29.553	904.47	Jiujiang, Jiangxi
LS38	4	4	115.951	29.5511	900.86	Jiujiang, Jiangxi
LS39	4	4	115.962	29.5516	911.57	Jiujiang, Jiangxi
LSX118	4	4	108.177	26.3673	1360.41	Qiandongnan, Guizhou
LSX119	4	4	108.17	26.3456	1484.53	Qiandongnan, Guizhou
LSX120	4	4	108.153	26.3492	1385.56	Qiandongnan, Guizhou
LSX121	4	4	108.172	26.3334	1233.32	Qiandongnan, Guizhou
MC19	4	4	103.792	28.9688	1197.15	Leshan, Sichuan
MC20	4	4	103.79	28.9673	1185.34	Leshan, Sichuan
MC74	4	4	103.795	28.9831	1174.07	Leshan, Sichuan
MC75	4	4	103.796	28.9623	1200.08	Leshan, Sichuan
NL10	4	4	113.077	24.9221	543.33	Shaoguan, Guangdong
NL11	4	4	113.183	24.9643	552.07	Shaoguan, Guangdong
NL27	4	4	113.097	24.9101	744.72	Shaoguan, Guangdong
NL49	4	4	113.075	24.9162	584.21	Shaoguan, Guangdong
NYHS12	4	4	112.714	27.2707	387.66	Hengyang, Hunan
NYHS13	4	4	112.702	27.2716	503.26	Hengyang, Hunan
NYHS83	4	4	112.701	27.2707	528.73	Hengyang, Hunan
QLF22	4	4	118.923	30.0832	575.36	Xuancheng, Anhui
QLF40	4	4	118.903	30.0802	669.18	Xuancheng, Anhui
QLF42	4	4	118.894	30.1493	696	Xuancheng, Anhui
QLF44	4	4	118.903	30.0708	657.44	Xuancheng, Anhui
SNJ110	2	2	110.148	31.4504	1816.7	Shennongjia, Hubei
SNJ111	2	2	110.149	31.4508	1832.67	Shennongjia, Hubei
SNJ112	4	4	110.367	31.434	1420.45	Shennongjia, Hubei
SNJ17	2	2	110.145	31.4483	1794.82	Shennongjia, Hubei
SNJ18	2	2	110.145	31.4476	1789.81	Shennongjia, Hubei
TMS14	4	4	119.41	30.3222	511.72	Lin'An, Zhejiang
TMS63	4	4	119.475	30.3621	508	Lin'An, Zhejiang
TMS85	4	4	119.417	30.3347	690.42	Lin'An, Zhejiang
TMS9	4	4	119.471	30.3207	337.63	Lin'An, Zhejiang
TR92	4	4	108.787	27.5463	658.13	Tongren, Guizhou
TR93	4	4	108.784	27.5719	643.42	Tongren, Guizhou
WM1	4	4	106.173	25.2187	1151.07	Wangmo County, Guizhou
WM25	4	4	106.163	25.2129	1338.67	Wangmo County, Guizhou
WYS32	4	4	117.732	27.696	721.32	Nanping, Fujian
WYS33	4	4	117.673	27.7439	735.62	Nanping, Fujian
WYS34	4	4	117.81	27.7175	674.59	Nanping, Fujian
WYS5	4	4	117.793	27.7225	763.49	Nanping, Fujian
WYS6	4	4	117.801	27.7123	650	Nanping, Fujian
WYS77	4	4	117.706	27.7244	686.45	Nanping, Fujian
WYS78	4	4	117.788	27.793	665.28	Nanping, Fujian
YX103	4	4	107.522	33.4605	1150.54	Yang County, Shaanxi
YX105	4	4	107.512	33.4563	1374.35	Yang County, Shaanxi
YX107	4	4	107.517	33.4461	1159.26	Yang County, Shaanxi
YX109	4	4	107.512	33.4047	1271.35	Yang County, Shaanxi
ZJJ94	4	4	110.483	29.3517	440.05	Zhangjiajie, Hunan
ZJJ95	4	4	110.483	29.3544	508.24	Zhangjiajie, Hunan
