# Supplementary material for: ﻿Reinstatement of Cyclocarya serrata (Juglandaceae) based on ploidy, morphology, niche and phylogenetics
Source: PhytoKeys. 2025 Sep 1;262:45–71. doi: 10.3897/phytokeys.262.155490 (PMC12418027; doi:10.3897/phytokeys.262.155490)
Supplement: Supplementary material 6 — Length, width, and length-to-width ratio measurements of apical, lateral, and basal leaflets in C. paliurus and C. serrata (cm) [file phytokeys-262-045_article-155490__-s006.xlsx]

## Sheet: Sheet1
Suppl. material 6. Length, width, and length-to-width ratio measurements of apical, lateral, and basal leaflets in C. paliurus and C. serrata (cm)
C.paliurus									C. serrata
Apical_length	Apical_width	l/w	Lateral_length	Lateral_width	l/w	Basal_length	Basal_width	l/w	Apical_length	Apical_width	l/w	Lateral_length	Lateral_width	l/w	Basal_length	Basal_width	l/w
82.55	47	1.75638	84.06	41.95	2.00381	33.68	19.32	1.74327	99.54	34.13	2.9165	96.82	31.86	3.03892	71.37	25.1	2.84343
87.06	49.26	1.76736	77.25	38.21	2.02172	34.45	18.02	1.91176	106.28	40.89	2.59917	97.44	31.78	3.06608	58.22	21.23	2.74235
109.05	49.55	2.20081	77.7	41.96	1.85176	43.55	18.64	2.33637	118.92	42.07	2.82672	101.58	33.22	3.0578	50.22	19.12	2.62657
137.9	58.12	2.37268	83.27	40.01	2.08123	53.78	24.78	2.1703	61.09	23.01	2.65493	105.6	35.87	2.94396	55.02	21.21	2.59406
134.62	50.5	2.66574	57.37	30.15	1.90282	69.46	27.35	2.53967	102.35	40.48	2.52841	110.54	35.67	3.09896	29.28	12.25	2.3902
86.2	36.06	2.39046	106.89	44.86	2.38275	49.7	22.76	2.18366	99.22	39.57	2.50746	115.98	36.98	3.13629	61.5	23.98	2.56464
141.48	63.35	2.23331	105.06	41.02	2.56119	54.47	24.02	2.26769	115.2	43.57	2.64402	113.84	37.85	3.00766	71.55	25.27	2.83142
114.03	42.34	2.6932	74.55	32.99	2.25978	101.44	42.47	2.38851	120.16	44.23	2.71671	104.56	37.07	2.82061	54.62	20.16	2.70933
170.87	65.03	2.62756	125.28	48.92	2.56092	91.5	39.9	2.29323	120.48	49.36	2.44084	119.89	36.37	3.2964	47.15	16.06	2.93587
112.04	48	2.33417	140.52	49.91	2.81547	50.62	23.52	2.15221	122.87	53.52	2.29578	79.93	25.4	3.14685	60.47	19.58	3.08836
110.48	46.76	2.3627	134.4	43.68	3.07692	47.36	22.06	2.14687	83.31	23.37	3.56483	73.49	23.04	3.18967	48.67	15.12	3.21892
99.48	37.47	2.65492	118.94	38.64	3.07816	85.11	37.14	2.2916	91.25	32.35	2.82071	80.6	24.08	3.34718	27.17	10.13	2.68213
126.78	55.77	2.27327	101.33	35.67	2.84076	79.36	36.16	2.19469	98.28	37.8	2.6	107.49	35.34	3.0416	60.22	23.07	2.61032
124.21	51.44	2.41466	80.79	30.98	2.60781	73.1	31.25	2.3392	84.06	25.84	3.2531	92.83	29.86	3.10884	50.35	15.52	3.2442
146.48	64.54	2.2696	77.66	33.79	2.29831	50.03	21.59	2.31728	94.52	32.37	2.91999	99.48	23.27	4.27503	45.15	12.02	3.75624
122.06	48.19	2.53289	142.45	51.3	2.7768	56.25	25.84	2.17686	103.34	32.4	3.18951	103.82	36.95	2.80974	83.72	25.93	3.22869
147.8	66.85	2.21092	135.67	46.11	2.94231	48	18.79	2.55455	99.21	37.93	2.61561	82.47	24.47	3.37025	29.43	11.22	2.62299
71.22	39.2	1.81684	107.07	39.13	2.73626	69.75	29.11	2.39608	104.14	44.02	2.36574	119.46	37.06	3.22342	35.48	16.33	2.17269
101.06	49.48	2.04244	123.23	42.93	2.87049	62	26.36	2.35205	86.59	37.47	2.31092	109.49	33.9	3.22979	71.34	28.03	2.54513
92.96	51.23	1.81456	95.54	37.21	2.56759	49.13	23.95	2.05136	108.84	38.36	2.83733	112.48	32.68	3.44186	64.86	26.93	2.40847
86.57	37.64	2.29995	161.93	55.63	2.91084	37.97	16.23	2.33949	111.21	46.29	2.40246	106.73	36.74	2.90501	37.59	20.36	1.84627
106.03	56.96	1.86148	133.54	55.15	2.4214	78.61	38.65	2.03389	76.33	31.72	2.40637	96.9	31.72	3.05485	54.83	16.81	3.26175
124.65	56.96	2.18838	148.48	51.37	2.8904	26.64	13.44	1.98214	96.89	33.24	2.91486	95.21	30.6	3.11144	59.2	21.33	2.77543
102.26	48.82	2.09463	147.77	51.5	2.86932	46.81	24.95	1.87615	101.54	39.85	2.54806	116.04	41.64	2.78674	64.34	26.9	2.39182
89.54	50.04	1.78937	103.32	39.43	2.62034	76.53	32.12	2.38263	103.11	45.96	2.24347	121.27	39.02	3.10789	71.96	26.02	2.76556
114.41	47.62	2.40256	100.55	38	2.64605	59.49	32.5	1.83046	77.14	22.55	3.42084	99.17	34.93	2.83911	72.2	23.61	3.05803
111.18	43.82	2.5372	94.43	39.18	2.41016	50.01	25.72	1.9444	100.63	33.33	3.0192	91.95	34.76	2.64528	59.67	20.01	2.98201
119.71	53.62	2.23256	99.04	35.42	2.79616	55.58	30.86	1.80104	96.92	31.31	3.0955	137.94	44.9	3.07216	46.39	19.23	2.41238
85.94	33.1	2.59637	115.88	49.68	2.33253	70.53	27.11	2.60162	68.47	26.44	2.58964	135.45	47.78	2.83487	94.12	28.06	3.35424
113.36	46.61	2.4321	105.02	42.64	2.46295	54.52	24.83	2.19573	93.94	31.65	2.96809	118.28	39.79	2.97261	60.08	22.94	2.61901
135.11	52.34	2.58139	111.92	37.25	3.00456	32.84	19.17	1.71309	59.71	25.79	2.31524	84.11	20.63	4.07707	60.84	24.31	2.50267
80.81	48.37	1.67066	119.3	43.36	2.75138	60.02	33.56	1.78844	53.41	23.49	2.27373	78.87	20.39	3.86807	71.4	29.19	2.44604
138.69	73.25	1.89338	104.57	39.77	2.62937	63.05	27.01	2.33432	80.13	32.79	2.44373	81.79	22.27	3.67265	57.63	22.19	2.59712
118.11	46.38	2.54657	107.59	42.55	2.52855	84.12	38.52	2.1838	96.26	40.59	2.37152	113.46	31.23	3.63305	65.53	22.01	2.97728
116.98	59.41	1.96903	114.57	47.31	2.42169	66.32	34.26	1.93579	113.06	39.26	2.87978	116.37	30	3.879	66.83	24.12	2.77073
128.92	55.75	2.31247	108.95	38.33	2.84242	45.23	26.38	1.71456	113.18	39.88	2.83801	86.63	25.84	3.35255	44.83	14.75	3.03932
127.9	55.65	2.29829	95.72	39.27	2.43748	54.49	28.03	1.94399	97.25	26.08	3.72891	84.19	25.75	3.26951	61.1	21.73	2.81178
130.4	63.76	2.04517	119.98	50.52	2.3749	60.77	25.05	2.42595	102.55	34.77	2.94938	77.75	26.6	2.92293
130.41	59.82	2.18004	98.27	36.21	2.71389	55.21	20.36	2.71169				91.07	32.26	2.823
104.64	56.69	1.84583	94.03	30.33	3.10023	43.97	22.08	1.99139				101.25	29.43	3.44037
131.21	56.76	2.31166	66.34	29.52	2.24729	52.9	22.03	2.40127				98.43	30.03	3.27772
105.56	52.67	2.00418	68.86	31.89	2.1593	79.56	38.1	2.08819				103.75	29.78	3.48388
133.18	67.01	1.98746	68.22	31.63	2.15681	77.99	29.46	2.64732				96.3	29.18	3.30021
158.27	67.37	2.34927	92.31	42.09	2.19316	61.65	27.6	2.2337				98.93	30.25	3.27041
137.88	61.36	2.24707	93.94	45.8	2.05109	43.36	22.54	1.92369				94.46	30.27	3.12058
97	52.73	1.83956	115.98	47.96	2.41827	88.85	30.56	2.9074				96.67	25.36	3.81191
124.39	55.83	2.22801	104.57	48.35	2.16277							90.19	25.73	3.50525
			74.07	37.54	1.9731							79.22	22.46	3.52716
			108.58	37.38	2.90476							82.51	24.92	3.311
			105.29	39.26	2.68186							75.32	22.01	3.42208
			116.17	44.16	2.63066							112.11	27.05	4.14455
			104.39	45.53	2.29277							111.84	27.01	4.14069
			104.63	44.96	2.32718							120.87	32.16	3.7584
			98.6	43.26	2.27924							115.8	30.84	3.75486
			88.08	40.41	2.17966							118.81	30.64	3.87761
			93.3	39.01	2.39169							110.61	30.14	3.66987
			68.78	34.6	1.98786							115.74	30.74	3.76513
			104.89	40	2.62225							114.6	25.81	4.44014
			75.02	33.09	2.26715							107.63	29.56	3.64107
			126.18	42.55	2.96545							101.51	22.81	4.45024
			87.45	32.17	2.71837							118.62	33.25	3.56752
			121.8	38.31	3.17933							108.69	33.47	3.24739
			77.46	30.48	2.54134							103.07	30.69	3.35842
			89.15	31.66	2.81586							115.02	34.37	3.34652
			113.05	36.49	3.09811							120.16	36.32	3.30837
			112.13	39.02	2.87365							108.82	33.84	3.21572
			90.55	35.91	2.52158							97.56	30.62	3.18615
			132.08	49.58	2.66398							97.04	32.9	2.94954
			116.4	42.33	2.74982							108.17	37.16	2.91093
			79.98	45.02	1.77654							111.57	34.75	3.21065
			73.12	40.41	1.80945							109.43	36.38	3.00797
			75.3	35.51	2.12053							105.01	31.34	3.35067
			121.68	52.3	2.32658							121.05	34.16	3.54362
			120.77	53.7	2.24898							122.13	42.29	2.88792
			130.65	53.75	2.4307							107.08	34.27	3.1246
			110.17	39.97	2.75632							102.1	24.96	4.09054
			101.31	41.65	2.43241							110.84	37.53	2.95337
			113.32	46.91	2.41569							113.42	37.09	3.05797
			98.54	42.6	2.31315							103.54	30.32	3.41491
			116.43	38.65	3.01242							119.38	30.8	3.87597
			116.1	48.91	2.37375							123.83	37.99	3.25954
			107.37	46.1	2.32907							87.18	29.27	2.97848
			116.73	52.88	2.20745							118.75	36.12	3.28765
			117.2	48.25	2.42902							92.15	28.91	3.18748
			113.09	46.12	2.45208							64.97	21.04	3.08793
			120.27	52.36	2.29698							94.57	25.9	3.65135
			111.37	49.71	2.24039							116.07	37.3	3.1118
			137.96	58.43	2.36112							127.56	36.42	3.50247
			139.88	61.46	2.27595							117.33	37.49	3.12963
			129.89	52.67	2.46611							116.47	37.01	3.14699
			104.48	47.42	2.20329							119.3	36.85	3.23745
			128.07	51.6	2.48198							114.43	30.25	3.78281
												98.58	30.3	3.25347
												103.81	31.77	3.26755
												106.33	33.92	3.13473
												91.14	26.86	3.39315
												101.67	23.28	4.36727
												91.78	21.14	4.34153
												102.17	25.63	3.98634
												113.34	27.17	4.17151
												102.6	32.55	3.15207
												102.3	31.17	3.282
												106.59	31.85	3.34662
												103.61	28.38	3.65081
