# Supplementary material for: ﻿Reinstatement of Cyclocarya serrata (Juglandaceae) based on ploidy, morphology, niche and phylogenetics
Source: PhytoKeys. 2025 Sep 1;262:45–71. doi: 10.3897/phytokeys.262.155490 (PMC12418027; doi:10.3897/phytokeys.262.155490)
Supplement: Supplementary material 7 — Diameter measurements of male flowers in C. paliurus and C. serrata (mm) [file phytokeys-262-045_article-155490__-s007.xlsx]

## Sheet: Sheet1
Suppl. material 7. Diameter measurements of male flowers in C. paliurus and C. serrata (mm).
C. paliurus	C. serrata
4.97	3.53
5.21	3.38
4.73	3.42
4.83	3.84
4.64	3.81
4.67	3.63
5.15	3.69
4.78	3.86
4.78	3.41
5.29	3.53
5.26	3.43
4.93	3.58
5.28	3.53
5.32	3.62
5.24	3.71
5.05	3.5
4.71	3.78
4.95	3.8
4.71	3.3
5.21	3.51
5.29	3.65
4.46	3.24
5.15	3.26
4.83	3.54
5.05	3.36
4.95	3.31
5.04	3.63
5.03	2.83
5.14	3.82
5.42	3.51
5.52	3.78
5.25	3.39
5.24	3.36
5.23	3.55
5.63	3.21
5.64	3.45
5.56	3.53
4.94	3.31
5.08	3.79
5.22	3.73
5.27	3.12
5.21	2.98
5.43	3.55
5.22	2.88
5.08	3.34
5.13	3.12
5.35	3.26
5.25	2.94
5.11	3.24
5.38	3.1
5.55	3.38
5.1	3.38
5.37	3.07
5.19	3.21
5.22	3.11
5.1	3.28
5.29	3.14
5.72	3.31
5.04	3.14
5.29	3.19
4.72	3.06
5.4	3.1
5.16	3.15
5.29	3.18
5.29	3.17
5.33	3.41
5.76	3.41
5.05	3.23
4.95	3.46
5.16	3.27
5.08	3.37
