# Supplementary material for: ﻿Reinstatement of Cyclocarya serrata (Juglandaceae) based on ploidy, morphology, niche and phylogenetics
Source: PhytoKeys. 2025 Sep 1;262:45–71. doi: 10.3897/phytokeys.262.155490 (PMC12418027; doi:10.3897/phytokeys.262.155490)
Supplement: Supplementary material 9 — Number of leaflets per compound leaf in C. paliurus and C. serrata [file phytokeys-262-045_article-155490__-s009.xlsx]

## Sheet: Sheet1
Suppl. material 9 Number of leaflets per compound leaf in C. paliurus and C. serrata.
C. paliurus	C. serrata
9	11
7	11
7	11
7	13
7	9
5	9
9	11
7	11
9	11
9	11
7	11
9	11
9	11
9	11
9	11
5	13
7	13
9	11
9	13
9	9
9	9
9	9
9	11
9	9
9	9
9	9
7	13
7	9
9	9
9	9
9	11
9	11
7	11
7	11
7	11
7	9
7	9
7	11
7
7
7
7
7
7
7
7
5
