# Supplementary material for: ﻿Reinstatement of Cyclocarya serrata (Juglandaceae) based on ploidy, morphology, niche and phylogenetics
Source: PhytoKeys. 2025 Sep 1;262:45–71. doi: 10.3897/phytokeys.262.155490 (PMC12418027; doi:10.3897/phytokeys.262.155490)
Supplement: Supplementary material 12 — The parsimonious estimate of the number of populations from STRUCTURE analysis using Kfinder, and the population clustering results using K-means [file phytokeys-262-045_article-155490__-s012.txt]

Suppl. material 12. The parsimonious estimate of the number of populations from STRUCTURE analysis using Kfinder, and the population clustering results using K-means.

-----------------------------------------------------------------------------------------
KFinder, Version 1.0.0.0, Build 20180630
Copyright (C) 2018-2018 Jinliang Wang, Institute of Zoology, Zoological Society of London
Email: jinliang.wang@ioz.ac.uk
-----------------------------------------------------------------------------------------

Input file for KFinder: kfinder.par
Structure output file names in file: /home/songyf/Juglandaceae/Structure/result_Only_Di_Tetra_admix//result_.list
Number of sampled individuals: 105
Number of runs per K value: 20
Range of K values: [1, 5]

----------------------------------------------
   K  Mean_Ln(D|K)        DeltaK     Parsimony
----------------------------------------------
   1    -259128.79             -        0.5000
   2    -245813.24     7281.5750        0.7791
   3    -245866.79       96.3311        0.4917
   4    -245181.42       17.7413        0.3499
   5    -245692.36             -       -0.2154

--------------------
    Method    Best_K
--------------------
    Evanno         2
 Pritchard         4
 Parsimony         2

------------------
Parsimony method:
------------------
  Best K = 2
  Best replicate run = 18
  Best output file = /home/songyf/Juglandaceae/Structure/result_Only_Di_Tetra_admix//result_2-7_f

___________________________________________________________________

________________________________________________________________

GenoDive 3.06, 2025-03-08 11:43:30 +0000
K-Means Clustering: Meirmans, 2012.
File: Only_Di_Tetra.genodive.txt
105 of 105 individuals included, 3795 of 3795 loci included
Clustering of 105 individuals using among clusters sums of squares from an Analysis of Molecular Variance.
Number of random starts: 10000
Maximum likelihood method was used to correct for the unknown dosage of the alleles.


– Clustering statistics from k = 2 to k = 5

k	SSD(T)	SSD(AC)	SSD(WC)	r-squared	pseudo-F	BIC	Rho
2&*	13710.143	3120.822	10589.321	0.228	30.356	982.406	0.475
3	13710.143	3316.462	10393.681	0.242	16.273	985.102	0.409
4	13710.143	3477.449	10232.693	0.254	11.441	988.117	0.311
5	13710.143	3607.152	10102.991	0.263	8.926	991.431	0.298

* Best clustering according to Calinski & Harabasz' pseudo-F: k = 2
& Best clustering according to Bayesian Information Criterion: k = 2
Best BIC clustering has been stored as clones.


– Analysis of Molecular Variance on best clustering (according to BIC):

Source of Variation	SSD	d.f.	MS	%var	Rho	Rho-value

Within Clusters:	10589.321	103	102.809	0.525	--	--
Among Clusters:	3120.822	1	3120.822	0.475	Rho_st	0.475
Total (SST):       	13710.143	104	131.828	--	--	--


– Statistics for current population assignments:

Series	k	SSD(T)	SSD(AC)	SSD(WC)	r-squared	pseudo-F	BIC	Rho
Populations	2	13710.143	3120.822	10589.321	0.228	30.356	977.470	0.475


___________________________________________________________________
